# Supplementary material for: The ALPK1 pathway drives the inflammatory response to Campylobacter jejuni in human intestinal epithelial cells
Source: PLoS Pathog. 2021 Aug 2;17(8):e1009787. doi: 10.1371/journal.ppat.1009787 (PMC8360561; doi:10.1371/journal.ppat.1009787)
Supplement: S2 Table — Shown are all genes that are either up- or downregulated with a statistical significance of p < 0.05. (XLSX) [file ppat.1009787.s002.xlsx]

## Sheet: S2 Table
S2 Table. Results of the microarray analysis of HeLa 57A cells stimulated with C. jejuni-released ADP-heptose
Gene Symbol	Description	Fold Change	p-value
IL8	interleukin 8	36.4126	0
IRAK2	interleukin-1 receptor-associated kinase 2	9.8513	0
TNFAIP2	tumor necrosis factor, alpha-induced protein 2	6.80554	0
TNFAIP3	tumor necrosis factor, alpha-induced protein 3	6.40022	0
CXCL2	chemokine (C-X-C motif) ligand 2	6.27825	0
BIRC3	baculoviral IAP repeat containing 3	6.20297	0
PTGS2	prostaglandin-endoperoxide synthase 2 (prostaglandin G/H synthase and cyclooxygenase)	5.51742	0
CCL2	chemokine (C-C motif) ligand 2	5.12492	0
RELB	v-rel reticuloendotheliosis viral oncogene homolog B	5.03685	0
OLR1	oxidized low density lipoprotein (lectin-like) receptor 1	4.98879	0
NFKBIA	nuclear factor of kappa light polypeptide gene enhancer in B-cells inhibitor, alpha	3.90646	0
CD83	CD83 molecule	3.65911	0
EFNA1	ephrin-A1	3.31762	0
TNFAIP6	tumor necrosis factor, alpha-induced protein 6	3.17737	0.0059
IL6	interleukin 6 (interferon, beta 2)	2.98705	0.0012
ITGB8	integrin, beta 8	2.981	0.0016
CXCL3	chemokine (C-X-C motif) ligand 3	2.91086	0.0017
C8orf4	chromosome 8 open reading frame 4	2.8618	0
NFKB1	nuclear factor of kappa light polypeptide gene enhancer in B-cells 1	2.70511	0
SOD2	superoxide dismutase 2, mitochondrial	2.66916	0
NFKBIE	nuclear factor of kappa light polypeptide gene enhancer in B-cells inhibitor, epsilon	2.62747	0
PTX3	pentraxin 3, long	2.47596	0
BDKRB1	bradykinin receptor B1	2.39873	0
NCOA7	nuclear receptor coactivator 7	2.34557	0
BCL3	B-cell CLL/lymphoma 3	2.341	0
CCDC71L	coiled-coil domain containing 71-like	2.28111	0
NR4A1	nuclear receptor subfamily 4, group A, member 1	2.21154	0.0002
OR6K3	olfactory receptor, family 6, subfamily K, member 3	2.1789	0
EREG	epiregulin	2.17153	0.0003
TNFAIP8	tumor necrosis factor, alpha-induced protein 8	2.16135	0.0003
CXCL1	chemokine (C-X-C motif) ligand 1 (melanoma growth stimulating activity, alpha)	2.16112	0
SLC16A9	solute carrier family 16, member 9 (monocarboxylic acid transporter 9)	2.14644	0
BIRC2	baculoviral IAP repeat containing 2	2.13183	0
NEDD9	neural precursor cell expressed, developmentally down-regulated 9	2.10285	0.0002
HIVEP2	human immunodeficiency virus type I enhancer binding protein 2	2.0791	0
DUSP16	dual specificity phosphatase 16	2.02977	0
GFPT2	glutamine-fructose-6-phosphate transaminase 2	2.00579	0.0043
WTAP	Wilms tumor 1 associated protein	1.96804	0
NINJ1	ninjurin 1	1.96035	0
ZCCHC24	zinc finger, CCHC domain containing 24	1.92393	0
PPIF	peptidylprolyl isomerase F	1.91617	0
PHLDB2	pleckstrin homology-like domain, family B, member 2	1.87139	0.0008
GCH1	GTP cyclohydrolase 1	1.85111	0
CLDN1	claudin 1	1.81444	0.0069
FBXO32	F-box protein 32	1.81369	0.0174
WTAP	Wilms tumor 1 associated protein	1.81081	0.0024
ADAMTS18	ADAM metallopeptidase with thrombospondin type 1 motif, 18	1.79633	0.0109
TICAM1	toll-like receptor adaptor molecule 1	1.78275	0.0134
USP43	ubiquitin specific peptidase 43	1.77815	0.0186
KIAA1199	KIAA1199	1.75138	0.0066
ELOVL7	ELOVL fatty acid elongase 7	1.73436	0.0087
KCNJ12	potassium inwardly-rectifying channel, subfamily J, member 12	1.73282	0.0066
SPINK13	serine peptidase inhibitor, Kazal type 13 (putative)	1.72687	0.0067
SARM1	sterile alpha and TIR motif containing 1	1.718	0.0066
GBP3	guanylate binding protein 3	1.71656	0.0174
TNFAIP8	tumor necrosis factor, alpha-induced protein 8	1.70431	0.0003
WTAP	Wilms tumor 1 associated protein	1.69727	0
DRAM1	DNA-damage regulated autophagy modulator 1	1.6879	0.0002
ABTB2	ankyrin repeat and BTB (POZ) domain containing 2	1.6793	0.007
P2RY4	pyrimidinergic receptor P2Y, G-protein coupled, 4	1.67829	0.0008
SH2D1A	SH2 domain containing 1A	1.6754	0.0079
IER3	immediate early response 3	1.65805	0.0016
CCDC68	coiled-coil domain containing 68	1.65217	0.0339
VEGFC	vascular endothelial growth factor C	1.64927	0.0027
CXCL2	chemokine (C-X-C motif) ligand 2	1.63725	0.0016
CTD-2031P19.3		1.63639	0.0001
PNRC1	proline-rich nuclear receptor coactivator 1	1.63187	0
BMP2	bone morphogenetic protein 2	1.62785	0.0059
RAPH1	Ras association (RalGDS/AF-6) and pleckstrin homology domains 1	1.60275	0.0005
PNRC1	proline-rich nuclear receptor coactivator 1	1.60222	0.0046
NUAK2	NUAK family, SNF1-like kinase, 2	1.59487	0.0094
TAP1	transporter 1, ATP-binding cassette, sub-family B (MDR/TAP)	1.59143	0
TLE1	transducin-like enhancer of split 1 (E(sp1) homolog, Drosophila)	1.58166	0.001
C11orf86	chromosome 11 open reading frame 86	1.57762	0.0012
ZC3H12C	zinc finger CCCH-type containing 12C	1.57462	0.0249
GATA6	GATA binding protein 6	1.57067	0.0024
GLB1L3	galactosidase, beta 1-like 3	1.56912	0.0001
IER3	immediate early response 3	1.56363	0.0002
MFSD2A	major facilitator superfamily domain containing 2A	1.56334	0.04
PANX1	pannexin 1	1.55937	0.0025
CXCL10	chemokine (C-X-C motif) ligand 10	1.55597	0.0279
TNFRSF10B	tumor necrosis factor receptor superfamily, member 10b	1.55365	0.0047
TRAF3	TNF receptor-associated factor 3	1.54551	0.0024
STEAP4	STEAP family member 4	1.53575	0.0043
PPP1R15B	protein phosphatase 1, regulatory subunit 15B	1.52395	0.0025
NAMPT	nicotinamide phosphoribosyltransferase	1.52265	0.0058
STAT5A	signal transducer and activator of transcription 5A	1.51757	0.0016
IRF1	interferon regulatory factor 1	1.51275	0.0027
AMIGO2	adhesion molecule with Ig-like domain 2	1.51202	0.0018
ATF3	activating transcription factor 3	1.50472	0.0015
IFNGR1	interferon gamma receptor 1	1.50083	0.0121
SMAD3	SMAD family member 3	1.49976	0.001
NAMPT	nicotinamide phosphoribosyltransferase	1.49856	0.0038
PLAU	plasminogen activator, urokinase	1.49512	0.0315
HIVEP1	human immunodeficiency virus type I enhancer binding protein 1	1.49449	0.0025
PGM2L1	phosphoglucomutase 2-like 1	1.49144	0.0117
SLC2A6	solute carrier family 2 (facilitated glucose transporter), member 6	1.4911	0.0025
FZD8	frizzled family receptor 8	1.48739	0.0059
SQSTM1	sequestosome 1	1.48188	0.0131
SLC39A8	solute carrier family 39 (zinc transporter), member 8	1.47817	0.0079
PLK2	polo-like kinase 2	1.47409	0.0012
IL8	interleukin 8	1.47177	0.0011
GBP1	guanylate binding protein 1, interferon-inducible	1.47069	0.032
SDC4	syndecan 4	1.4701	0.0026
CFB	complement factor B	1.46892	0.0119
RNF145	ring finger protein 145	1.46709	0.0085
ABCA5	ATP-binding cassette, sub-family A (ABC1), member 5	1.46613	0.0157
PRDM1	PR domain containing 1, with ZNF domain	1.46438	0.0077
LINC00525	long intergenic non-protein coding RNA 525	1.46127	0.0127
DUSP5	dual specificity phosphatase 5	1.45905	0.0124
NAB1	NGFI-A binding protein 1 (EGR1 binding protein 1)	1.45714	0.0131
RIPK2	receptor-interacting serine-threonine kinase 2	1.45557	0.001
SAT1	spermidine/spermine N1-acetyltransferase 1	1.4499	0.0467
IFNGR2	interferon gamma receptor 2 (interferon gamma transducer 1)	1.44935	0.0018
IL11	interleukin 11	1.44424	0.0028
TPRA1	transmembrane protein, adipocyte asscociated 1	1.44368	0.0033
BTG3	BTG family, member 3	1.44115	0.0016
GABARAPL1	GABA(A) receptor-associated protein like 1	1.43521	0.0016
AREG	amphiregulin	1.42899	0.0033
GORAB	golgin, RAB6-interacting	1.42382	0.0081
IL32	interleukin 32	1.4233	0.007
USP40	ubiquitin specific peptidase 40	1.42234	0.0018
TAS2R43	taste receptor, type 2, member 43	1.41024	0.0055
OR7G2	olfactory receptor, family 7, subfamily G, member 2	1.40961	0.0027
FOXA1	forkhead box A1	1.4093	0.0127
APOL6	apolipoprotein L, 6	1.4043	0.0179
DEFB132	defensin, beta 132	1.40385	0.0126
		1.40346	0.0026
BCAR3	breast cancer anti-estrogen resistance 3	1.39907	0.0149
SRSF12	serine/arginine-rich splicing factor 12	1.39761	0.0155
RAB42	RAB42, member RAS oncogene family	1.39565	0.0068
BANP	BTG3 associated nuclear protein	1.39474	0.0155
RBM47	RNA binding motif protein 47	1.39428	0.0228
		1.38978	0.0059
IL6ST	interleukin 6 signal transducer (gp130, oncostatin M receptor)	1.38898	0.0219
SLC12A7	solute carrier family 12 (potassium/chloride transporters), member 7	1.38526	0.0239
GABARAPL1	GABA(A) receptor-associated protein like 1	1.38315	0.0033
TWIST1	twist homolog 1 (Drosophila)	1.38021	0.0111
NAMPT	nicotinamide phosphoribosyltransferase	1.37998	0.0215
NAB1	NGFI-A binding protein 1 (EGR1 binding protein 1)	1.3762	0.0032
BDKRB2	bradykinin receptor B2	1.37376	0.0027
		1.37338	0.0072
PPP1R18	protein phosphatase 1, regulatory subunit 18	1.37209	0.0066
ARMCX2	armadillo repeat containing, X-linked 2	1.36845	0.0252
OPTN	optineurin	1.36593	0.0142
ACO1	aconitase 1, soluble	1.35608	0.0113
MCTP2	multiple C2 domains, transmembrane 2	1.35275	0.0127
PTGES	prostaglandin E synthase	1.35246	0.0456
AC073624.1	Uncharacterized protein	1.3513	0.02
MB21D2	Mab-21 domain containing 2	1.35113	0.0059
PLA2G4A	phospholipase A2, group IVA (cytosolic, calcium-dependent)	1.34959	0.007
LAMB3	laminin, beta 3	1.34839	0.0059
IER5	immediate early response 5	1.3483	0.0123
RP11-40F6.2		1.34324	0.0354
C12orf60	chromosome 12 open reading frame 60	1.34297	0.0081
NFKB2	nuclear factor of kappa light polypeptide gene enhancer in B-cells 2 (p49/p100)	1.33709	0.0393
CEBPB	CCAAT/enhancer binding protein (C/EBP), beta	1.33541	0.019
ELF3	E74-like factor 3 (ets domain transcription factor, epithelial-specific )	1.33515	0.0062
PMAIP1	phorbol-12-myristate-13-acetate-induced protein 1	1.33481	0.0081
KB-1732A1.1		1.33432	0.01
DCAF8L2	DDB1 and CUL4 associated factor 8-like 2	1.33295	0.0232
SLC16A6	solute carrier family 16, member 6 (monocarboxylic acid transporter 7)	1.33135	0.0467
SLC43A2	solute carrier family 43, member 2	1.33124	0.0059
SBNO2	strawberry notch homolog 2 (Drosophila)	1.32655	0.0305
MCTP2	multiple C2 domains, transmembrane 2	1.32558	0.007
HS3ST3B1	heparan sulfate (glucosamine) 3-O-sulfotransferase 3B1	1.32331	0.011
ICAM1	intercellular adhesion molecule 1	1.32305	0.0326
BMP6	bone morphogenetic protein 6	1.3225	0.0069
CYTH1	cytohesin 1	1.32175	0.0244
ETS1	v-ets erythroblastosis virus E26 oncogene homolog 1 (avian)	1.31792	0.0127
RAB9BP1	RAB9B, member RAS oncogene family pseudogene 1	1.3163	0.0155
JAK1	Janus kinase 1	1.31473	0.0258
ARNT2	aryl-hydrocarbon receptor nuclear translocator 2	1.31222	0.0276
SIX4	SIX homeobox 4	1.31028	0.0375
TNFRSF11B	tumor necrosis factor receptor superfamily, member 11b	1.31023	0.0287
DCBLD1	discoidin, CUB and LCCL domain containing 1	1.30641	0.0072
MSX1	msh homeobox 1	1.30296	0.012
GPBP1	GC-rich promoter binding protein 1	1.30287	0.0186
NFIL3	nuclear factor, interleukin 3 regulated	1.30022	0.0127
CAMKK2	calcium/calmodulin-dependent protein kinase kinase 2, beta	1.29735	0.0137
C11orf96	chromosome 11 open reading frame 96	1.29378	0.0401
ANKLE2	ankyrin repeat and LEM domain containing 2	1.29347	0.0391
RHOB	ras homolog gene family, member B	1.29231	0.0299
CCL7	chemokine (C-C motif) ligand 7	1.29222	0.0351
RRAD	Ras-related associated with diabetes	1.29045	0.0108
NFIB	nuclear factor I/B	1.28865	0.0127
TMEM2	transmembrane protein 2	1.28653	0.0127
C11orf86	chromosome 11 open reading frame 86	1.28615	0.0137
GRAMD3	GRAM domain containing 3	1.2855	0.012
HGFAC	HGF activator	1.28167	0.017
KLK13	kallikrein-related peptidase 13	1.28026	0.0361
ZFP36	zinc finger protein 36, C3H type, homolog (mouse)	1.27884	0.0232
NAB1	NGFI-A binding protein 1 (EGR1 binding protein 1)	1.27654	0.0375
ZNF286A	zinc finger protein 286A	1.2754	0.0336
HES4	hairy and enhancer of split 4 (Drosophila)	1.27397	0.0312
SLAMF6	SLAM family member 6	1.27328	0.0253
EFHD2	EF-hand domain family, member D2	1.27314	0.0152
RAB9A	RAB9A, member RAS oncogene family	1.27178	0.0388
IL7R	interleukin 7 receptor	1.27135	0.0328
CYTH1	cytohesin 1	1.27015	0.0257
BCAR1	breast cancer anti-estrogen resistance 1	1.26811	0.0188
TMEM2	transmembrane protein 2	1.26776	0.0361
ATF3	activating transcription factor 3	1.26724	0.017
IL6ST	interleukin 6 signal transducer (gp130, oncostatin M receptor)	1.26536	0.0351
HELB	helicase (DNA) B	1.26371	0.0163
ADM	adrenomedullin	1.25954	0.0363
ANKLE2	ankyrin repeat and LEM domain containing 2	1.25814	0.0147
C3	complement component 3	1.25255	0.0231
ZNFX1	zinc finger, NFX1-type containing 1	1.2519	0.0407
SERPINE2	serpin peptidase inhibitor, clade E (nexin, plasminogen activator inhibitor type 1), member 2	1.25099	0.029
KLHL5	kelch-like 5 (Drosophila)	1.24777	0.0202
FAM108C1	family with sequence similarity 108, member C1	1.24737	0.0241
INMT	indolethylamine N-methyltransferase	1.24551	0.0383
		1.24464	0.0258
UNKL	unkempt homolog (Drosophila)-like	1.23909	0.0255
PRDM1	PR domain containing 1, with ZNF domain	1.23884	0.029
TRMT11	tRNA methyltransferase 11 homolog (S. cerevisiae)	1.23607	0.0317
LRRC1	leucine rich repeat containing 1	1.23554	0.0465
ZNF286A	zinc finger protein 286A	1.23553	0.0278
FNDC3A	fibronectin type III domain containing 3A	1.23465	0.024
CTSL1	cathepsin L1	1.23285	0.0238
KLHL5	kelch-like 5 (Drosophila)	1.23137	0.0418
FNDC3B	fibronectin type III domain containing 3B	1.23094	0.0327
XBP1	X-box binding protein 1	1.22997	0.0373
BAZ1A	bromodomain adjacent to zinc finger domain, 1A	1.22786	0.032
CDKN2B	cyclin-dependent kinase inhibitor 2B (p15, inhibits CDK4)	1.22783	0.0461
MBOAT7	membrane bound O-acyltransferase domain containing 7	1.22349	0.0335
CDC42EP2	CDC42 effector protein (Rho GTPase binding) 2	1.22349	0.0408
LOH12CR1	loss of heterozygosity, 12, chromosomal region 1	1.22344	0.0361
PTPRR	protein tyrosine phosphatase, receptor type, R	1.22336	0.0361
IL6ST	interleukin 6 signal transducer (gp130, oncostatin M receptor)	1.21912	0.0345
TBX3	T-box 3	1.21519	0.04
GABPB1	GA binding protein transcription factor, beta subunit 1	1.21441	0.0399
		1.21404	0.0357
PHLDA2	pleckstrin homology-like domain, family A, member 2	1.19916	0.0393
IFNAR2	interferon (alpha, beta and omega) receptor 2	1.19641	0.0461
SLC6A7	solute carrier family 6 (neurotransmitter transporter, L-proline), member 7	1.19425	0.0459
RCOR2	REST corepressor 2	0.836863	0.0468
HES7	hairy and enhancer of split 7 (Drosophila)	0.836421	0.045
RAB26	RAB26, member RAS oncogene family	0.835048	0.044
SKIDA1	SKI/DACH domain containing 1	0.833266	0.0461
MBIP	MAP3K12 binding inhibitory protein 1	0.832459	0.0402
DBP	D site of albumin promoter (albumin D-box) binding protein	0.828917	0.037
CCDC112	coiled-coil domain containing 112	0.825985	0.0363
ZNF251	zinc finger protein 251	0.824542	0.0379
ARID5B	AT rich interactive domain 5B (MRF1-like)	0.821836	0.0393
POU3F2	POU class 3 homeobox 2	0.8209	0.0428
EMP1	epithelial membrane protein 1	0.81913	0.0361
PABPC4L	poly(A) binding protein, cytoplasmic 4-like	0.812906	0.0275
ID2	inhibitor of DNA binding 2, dominant negative helix-loop-helix protein	0.812016	0.0379
MBIP	MAP3K12 binding inhibitory protein 1	0.809621	0.0303
MEF2D	myocyte enhancer factor 2D	0.809362	0.0398
FBXL16	F-box and leucine-rich repeat protein 16	0.807979	0.0274
C8orf55	chromosome 8 open reading frame 55	0.807828	0.0354
GPER	G protein-coupled estrogen receptor 1	0.807167	0.0362
B3GNT1	UDP-GlcNAc:betaGal beta-1,3-N-acetylglucosaminyltransferase 1	0.805815	0.0228
MNX1	motor neuron and pancreas homeobox 1	0.804947	0.0314
ZFP64	zinc finger protein 64 homolog (mouse)	0.803972	0.0194
ZIC2	Zic family member 2	0.80347	0.04
FZD4	frizzled family receptor 4	0.80053	0.0286
JUB	jub, ajuba homolog (Xenopus laevis)	0.798644	0.0465
CACNB2	calcium channel, voltage-dependent, beta 2 subunit	0.79801	0.0313
GABRE	gamma-aminobutyric acid (GABA) A receptor, epsilon	0.794043	0.0219
LBH	limb bud and heart development homolog (mouse)	0.791694	0.0161
CCNG2	cyclin G2	0.789698	0.0219
YPEL2	yippee-like 2 (Drosophila)	0.7875	0.0127
IRS2	insulin receptor substrate 2	0.786354	0.0293
NR2F1	nuclear receptor subfamily 2, group F, member 1	0.78451	0.0129
PLAG1	pleiomorphic adenoma gene 1	0.784002	0.0401
RNF38	ring finger protein 38	0.783638	0.0124
NR4A2	nuclear receptor subfamily 4, group A, member 2	0.781778	0.0122
CTGF	connective tissue growth factor	0.780801	0.0449
YPEL5	yippee-like 5 (Drosophila)	0.779798	0.0152
PAX6	paired box 6	0.776432	0.0127
ANKRD32	ankyrin repeat domain 32	0.776207	0.03
HES1	hairy and enhancer of split 1, (Drosophila)	0.773743	0.0212
MKX	mohawk homeobox	0.77348	0.0347
NOG	noggin	0.772977	0.0478
HOXA10	homeobox A10	0.768175	0.0151
TIPARP	TCDD-inducible poly(ADP-ribose) polymerase	0.763017	0.0296
TOB1	transducer of ERBB2, 1	0.761797	0.0116
GPR183	G protein-coupled receptor 183	0.758348	0.0068
FAM46C	family with sequence similarity 46, member C	0.757672	0.029
LPIN1	lipin 1	0.751539	0.0071
HEXIM2	hexamethylene bis-acetamide inducible 2	0.751396	0.015
PDP1	pyruvate dehyrogenase phosphatase catalytic subunit 1	0.748916	0.0155
FRAT2	frequently rearranged in advanced T-cell lymphomas 2	0.748187	0.0066
CCNG2	cyclin G2	0.746967	0.0127
CDKN2D	cyclin-dependent kinase inhibitor 2D (p19, inhibits CDK4)	0.744839	0.0253
DAAM1	dishevelled associated activator of morphogenesis 1	0.74433	0.0214
GAS6-AS1	GAS6 antisense RNA 1 (non-protein coding)	0.743749	0.028
FAM217B	family with sequence similarity 217, member B	0.743502	0.0258
PHF17	PHD finger protein 17	0.737909	0.0394
C3orf80	chromosome 3 open reading frame 80	0.737341	0.011
PANK1	pantothenate kinase 1	0.736354	0.0102
HEY1	hairy/enhancer-of-split related with YRPW motif 1	0.732998	0.0312
DUSP1	dual specificity phosphatase 1	0.7287	0.0154
FAM214A	family with sequence similarity 214, member A	0.721003	0.0068
IER5L	immediate early response 5-like	0.719738	0.0081
FAM13A	family with sequence similarity 13, member A	0.718826	0.0059
F2RL1	coagulation factor II (thrombin) receptor-like 1	0.717336	0.0286
C3orf80	chromosome 3 open reading frame 80	0.71318	0.0057
JDP2	Jun dimerization protein 2	0.708584	0.0066
CAMKK1	calcium/calmodulin-dependent protein kinase kinase 1, alpha	0.69784	0.0068
PLCXD3	phosphatidylinositol-specific phospholipase C, X domain containing 3	0.696252	0.0079
PLSCR4	phospholipid scramblase 4	0.691329	0.0068
VASN	vasorin	0.687542	0.0264
RAB3A	RAB3A, member RAS oncogene family	0.686696	0.029
TSC22D3	TSC22 domain family, member 3	0.68635	0.001
CCNG2	cyclin G2	0.685516	0.0021
FAM13C	family with sequence similarity 13, member C	0.680011	0.0026
TXNIP	cDNA FLJ61424, highly similar to Homo sapiens thioredoxin interacting protein (TXNIP), mRNA	0.677785	0.0033
FAM78A	family with sequence similarity 78, member A	0.676648	0.0213
PTCH1	patched 1	0.671865	0.0043
SSTR1	somatostatin receptor 1	0.67017	0.0003
EGR1	early growth response 1	0.666463	0.0033
TNFSF9	tumor necrosis factor (ligand) superfamily, member 9	0.65504	0.0002
VAV3	vav 3 guanine nucleotide exchange factor	0.654753	0.0004
SLITRK6	SLIT and NTRK-like family, member 6	0.653743	0.0003
LFNG	LFNG O-fucosylpeptide 3-beta-N-acetylglucosaminyltransferase	0.652284	0.0018
PAX6	paired box 6	0.648873	0.0022
PPP1R3C	protein phosphatase 1, regulatory subunit 3C	0.648286	0.0016
RIN2	Ras and Rab interactor 2	0.639539	0.0119
ID2	inhibitor of DNA binding 2, dominant negative helix-loop-helix protein	0.619981	0.0024
FOS	FBJ murine osteosarcoma viral oncogene homolog	0.61926	0.0002
ID1	inhibitor of DNA binding 1, dominant negative helix-loop-helix protein	0.583212	0.0004
GLCCI1	glucocorticoid induced transcript 1	0.571816	0.0021
